# Supplementary material for: Development and Application of SSR Markers for Aquilaria sinensis on the Basis of Whole-Genome Resequencing Data
Source: Plants (Basel). 2025 Apr 27;14(9):1323. doi: 10.3390/plants14091323 (PMC12073285; doi:10.3390/plants14091323)
Supplement: Supplementary file 1 [file plants-14-01323-s001.zip]

Archive with 1 entries (1 files):
- plants-3565628-supplementary.pdf
